# Supplementary material for: Complete Chloroplast Genome Sequence of Tartary Buckwheat (Fagopyrum tataricum) and Comparative Analysis with Common Buckwheat (F. esculentum)
Source: PLoS One. 2015 May 12;10(5):e0125332. doi: 10.1371/journal.pone.0125332 (PMC4428892; doi:10.1371/journal.pone.0125332)
Supplement: S1 Table — (XLSX) [file pone.0125332.s001.xlsx]

## Sheet: S1 Table
S1 Table. List of buckwheat germplasm accession numbers used in this study
No.z	Accession No.y	Originx
1	K141199	CHN
2	K141200	CHN
3	K141229	CHN
4	TJ	CHN
5	M1	CHN
6	M2	CHN
7	M3	CHN
8	T8	JPN
9	T10	JPN
10	SA	CHN
11	YS	CHN
12	IT 179843	RUS
13	IT 179846	BLR
14	IT 187869	CHN
15	IT 187871	CHN
16	IT 199276	RUS
17	IT 199286	RUS
18	IT 201752	RUS
19	IT 803711	CHN
20	IT 910344	CAN
21	IT 911186	RUS
22	IT 911191	RUS
z; F. tataricum germplasm were listed from 1 to 11 and F. esculentum germplasm were listed from 12 to 22.
y; Buckwheat germplasm was collected and identified in Rural Development Administration Genebank and the number was assigned as K and IT number. Tartari buckwheat germplasm from 4 to 11 was collected and maintained in Highland Agriculture Research Center.
x; RUS (Russia), CHN (China), JPN (Japan), CAN(Canada), BLR(Bulgaria)
