# Supplementary material for: Complete Chloroplast Genome Sequence of Tartary Buckwheat (Fagopyrum tataricum) and Comparative Analysis with Common Buckwheat (F. esculentum)
Source: PLoS One. 2015 May 12;10(5):e0125332. doi: 10.1371/journal.pone.0125332 (PMC4428892; doi:10.1371/journal.pone.0125332)
Supplement: S2 Table — (XLSX) [file pone.0125332.s002.xlsx]

## Sheet: S2 Table
S2 Table. Primers list for InDel validation between the chloroplast genome of F. tatricum and F. esculentum.
	primer sequence (5' to 3')		expected size (bp)		InDel size(bp)	Position
	Forward	Reverse	F. esculentum	F. tataricum
Indel_1	TCAAAATTAGAAATACCTATCGAAAAA	TGTCGAACAACGAAATTTAACG	711	538	173	trnS, trnG
Indel_2	TTTCTGCCTTAACCCCCTTT	GAGGGATTTCCGGTCTTCTC	833	926	93	rpoB, trn_C
Indel_3	CCTACCGTCTTCCTTGGACA	TCTGGCAAAAGAGGCACAAT	710	596	114	psbM, trn_D
Indel_4	CGAATCACCCAGTTTCGTTT	TTCAGAGCCGAAGCCTAAAA	644	752	108	ndhC, trn_V
Indel_5	TGCCAGTTAGCATTGGATTTC	TCCCTCCCTACAACTCATCAA	682	507	175	atpB, rbcL
Indel_6	ACCCGCTGACATTTTGTACC	GAGAAAGGGCAGGGGATTAG	718	567	151	trn_P, psaJ
Indel_7	AAATCGATGAAACGGAAAGG	TTTTCCCTTCCAATTTCTGG	753	816	63	ycf1
