# Supplementary material for: Complete Chloroplast Genome Sequence of Tartary Buckwheat (Fagopyrum tataricum) and Comparative Analysis with Common Buckwheat (F. esculentum)
Source: PLoS One. 2015 May 12;10(5):e0125332. doi: 10.1371/journal.pone.0125332 (PMC4428892; doi:10.1371/journal.pone.0125332)
Supplement: S3 Table — (XLSX) [file pone.0125332.s003.xlsx]

## Sheet: S3 Table
S3 Table. List of genes in the F. tataricum chloroplast genome.
Category for genes			Group of gene			Name of gene
Photosynthesis related genes (47 genes)			Rubisco			rbcL
			photosystem Ⅰ			psaA, psaB, psaC, psaI, psaJ
			Assembly/stability of photosystem Ⅰ			*ycf3, ycf4
			Photosystem Ⅱ			psbA ,psbB, psbC, psbD, psbE, psbF, psbH, psbI, psbJ, psbK, psbL, psbM, psbN,psbT, psbZ
			ATP synthesis			atpA, atpB, atpE, *atpF, atpH, atpI
			cytochrome b/f compelx			petA, *petB, *petD, petG, petL, petN
			cytochrome c synthesis			ccsA
			NADPH dehydrogenase			*ndhA, *ndhB, ndhC, ndhD, ndhE, ndhF, ndhG, ndhH, ndhI, ndhJ,ndh K
Transcription and translation related genes(26)			trascription			rpoA, rpoB, *rpoC1, rpoC2
			ribosomal proteins			rps2, rps3, rps4, rps7, rps8, rps11, *rps12, rps14, rps15, *rps16, rps18, rps19, *rpl2, rpl14, *rpl16, rpl20, rpl22, rpl23, rpl32,rpl33, rpl36
			translation initiation factor			infA
RNA genes(33)			ribosomal RNA			rrn5, rrn4.5, rrn16, rrn23
			transfer RNA			*trnA UGC, trnC GCA, trnD GUC, trnE UUC, trnF GAA, *trnG UCC, trnH GUG, trnI CAU, *trnI GAU, *trnK UUU, trnL CAA, *trnL UAA, trnL UAG, trnfm-CAU, trnM CAU, trnN GUU, trnP UGG, trnT GGU, trnT UGU, trnV GAC, *trnV UAC, trnW CCA, trnY GUA, trnQ UUG, trnR ACG, trnR UCU, trnS GCU, trnS GGA, trnS UGA,
Other genes(4)			RNA processing			matK
			carbon metabolism			cemA
			fatty acid synthesis			accD
			proteolysis			*clpP
Genes of unknown function(4)			conserved reading frames			ycf1, ycf2, ycf15, orf188
* Genes have intron sequences
